# Supplementary material for: Corrosion Behaviour of Injection- and Compression-Moulded Nd–Fe–B and Sm–Fe–N Magnets with Different Polymer Binders
Source: Polymers (Basel). 2026 May 2;18(9):1123. doi: 10.3390/polym18091123 (PMC13165790; doi:10.3390/polym18091123)
Supplement: Supplementary file 1 [file polymers-18-01123-s001.zip]

Archive with 1 entries (1 files):
- polymers-4259487-supplementary.pdf
